# Supplementary material for: Comparison of IPAQ-SF and Two Other Physical Activity Questionnaires with Accelerometer in Adolescent Boys
Source: PLoS One. 2017 Jan 5;12(1):e0169527. doi: 10.1371/journal.pone.0169527 (PMC5215940; doi:10.1371/journal.pone.0169527)
Supplement: S1 Dataset — Variables are explained in the first row of the table. (XLS) [file pone.0169527.s001.xls]

## Sheet: ART3
Row_number	Age	Height	Weight	bmi	fatpr (fat percentage from Dexa)	Tanner stage	Period (first day of accelerometer recording DD.MM.YYYY)	avg.cpm (average counts per minute)	val.time	Sedentary (raw min)	Light (raw min)	Moderate (raw min)	Vigorous (raw min)	MVPA (raw min)	Sedentary.1 (proportion of valid time)	Light.1 (proportion of valid time)	Moderate.1 (proportion of valid time)	Vigorous.1 (proportion of valid time)	MVPA.1 (proportion of valid time)	STEPS	TTY (days from/to winter solstice)	Sports club (min, self-report)	Walking (self-report)	TPAQ1 (TPAQ question 1)	TPAQ20 (TPAQ question 20)	TPAQ18 (TPAQ question 18)	TPAQ7 (TPAQ question 7: participation in sports clubs)	Sports club (parent report)	Walking (parent report, TPAQ)	TPAQ1p (TPAQ item 1 parent-report)	TPAQ20p (TPAQ item 20 parent report)	TPAQ18p (TPAQ item 18 parent report)	TPAQ MVPA index	TPAQ MVPA (parent report)	IPAQ Vigorous	IPAQ Moderate	IPAQ Walking	IPAQ sedentary	IPAQ MVPA	IMPex1 (domain specific impulsivity, inactivity item1)	IMPex2	IMPex3	IMPex4	IMPex5	DSI inactivity (domain specific impulsivity, inactivity total score)	Adjusted MVPA	Adjusted Vigorous	Adjusted Moderate	Adjusted Light
1	14.08	166.5	71	25.46	39.9	3	2013-02-05	388.295	770.139	536.139	178.889	43.3889	11.7222	55.1111	0.696555	0.233707	0.0545664	0.0151718	0.0697383	8331	45	270	0	6	3	1	football, swimming	270	0	5	3	2	7.53864	7.33628	42.8571	21.4286	10.7143	540	64.2857	1	1	1	1	1	0	53.6463	11.671	41.9753	179.779
2	13.67	156.7	46.4	18.82	14.6	4	2013-03-04	244.563	854.25	628.464	196.25	25.1786	4.35714	29.5357	0.739988	0.227116	0.0282257	0.00467108	0.0328967	5147.29	72	0	0	3	5	2							7.12655		0	5.71429	4.28571	540	5.71429	3	2	2	2	2	6	25.3059	3.59323	21.7126	174.709
3	16.08	178.5	66.3	20.69	12.5	4	2013-03-04	284.023	892.214	710.679	143.893	20.6786	16.9643	37.6429	0.797874	0.160775	0.022629	0.0187226	0.0413516	6355.43	72	360	0	5	3	1	athletics						7.54403		51.4286	25.7143	4.28571	487.5	77.1429	1	1	1	1	1	0	31.8098	14.4023	17.4074	123.676
4	15.17	170.9	62.7	21.44	17.4	5	2013-01-29	852.092	580.5	360.167	149.583	33.0833	37.6667	70.75	0.619836	0.250241	0.0542597	0.0756637	0.129923	9680	38	270	750	7	3	1	football	270	500	6	3	1	7.68844	7.62822	77.1429	3.57143	40	470	80.7143	1	1	1	1	1	0	99.9438	58.2044	41.7393	192.498
5	14.42	147.1	35.2	16.29	12.5	2																360	0	5	3	2	football	360	0	3	3	1	7.35709	7.51317	21.4286	42.8571	4.28571	600	64.2857	1	1	1	1	1	0
6	14.17	171.1	59.3	20.28	21	4	2013-01-25	545.689	850	572.25	180.036	67.3929	30.3214	97.7143	0.679875	0.205489	0.0792649	0.0353709	0.114636	13516.9	34	270	635	5	4	1	football	270	520	5	5	1	7.57876	7.49994	6.42857	38.5714	14.2857	645	45	1	1	1	1	1	0	88.1837	27.2091	60.9747	158.073
7	14	174.5	54.9	17.93	8.4	4	2013-02-04	334.191	797.964	638.214	118.643	21.6429	19.4643	41.1071	0.791284	0.152763	0.0289159	0.0270377	0.0559536	5791.86	44	270	500	4	3	1	football	270	350	2	3	2	7.59737	7.35271	17.1429	25.7143	17.1429	420	42.8571	1	1	1	1	1	0	43.0424	20.7988	22.2436	117.513
8	14	178.1	61.6	19.44	10.7	4																270	160	3	4	2	football	270	345	4	3	1	7.27587	7.5696	38.5714	0	0		38.5714
9	14.17	164.3	46	17.1	13	4	2013-03-04	630.61	793.042	435.292	262.208	76.0833	19.4583	95.5417	0.544528	0.33441	0.0979751	0.0230875	0.121063	12682.8	72	280	96	2	3	1	basketball, muscle training						7.49645		12.8571	8.57143	6.42857	545	21.4286	1	1	1	1	1	0	93.1275	17.7601	75.3675	257.245
10	15.5	178	56.1	17.71	6.7	5	2013-03-05	261.496	889.536	670.5	184.25	28.8571	5.92857	34.7857	0.756091	0.205604	0.0318804	0.00642493	0.0383053	6288.71	73	0	0	4	3	2							7.25842		8.57143	11.4286	2.85714	540	20	2	2	2	2	2	5	29.4664	4.94239	24.524	158.161
11	13.08	156.1	37.3	15.33	11.2	2	2012-11-20	451.334	812.562	552.188	193.312	43.2812	23.7812	67.0625	0.685266	0.234975	0.0518565	0.0279029	0.0797594	7838.25	-32	270	300	4	2	1	football, swimming, triatlon	450	500	5	3	1	7.61976	7.65442	51.4286	17.1429	11.4286	525	68.5714							61.355	21.4644	39.8907	180.755
12	13.5	145.7	39.7	18.62	23	4	2012-11-20	276.157	795.531	597.969	160.156	33.9688	3.4375	37.4062	0.750891	0.201052	0.0441628	0.00389424	0.0480571	6942.25	-32	270	300	2	3	2	football	270	0	3	3	1	7.34375	7.49236	5.71429	2.14286	4.28571	450	7.85714							36.9679	2.99565	33.9723	154.66
13	14.42	177.3	49.5	15.8	7.9	3	2013-02-08	330.436	727	584.45	100.6	23.95	18	41.95	0.797202	0.141648	0.0351049	0.0260451	0.0611501	6033.4	48	0	1000	2	3			0	1000	3	3	1		7.60909	12.8571	10.7143	25	750	23.5714	1	2	1	1	2	2	47.0398	20.0353	27.0045	108.963
14	14	185	97.2	28.4	30.2	5	2012-11-19	282.475	860.75	668.75	146.333	31.4583	14.2083	45.6667	0.780604	0.168593	0.0354766	0.015326	0.0508026	6637.5	-33	270	500	4	5	2	basketball	270	500	2	4	2	7.294	7.32136	19.2857	0	17.1429	615	19.2857							39.08	11.7895	27.2905	129.69
15	15.67	174	55	18.17	10.7	5	2013-01-22	779.189	661.1	378.95	166.5	91.15	24.5	115.65	0.571227	0.254346	0.138519	0.0359077	0.174426	16218.8	31	180	0	4	2	2	football	270	500	2	4	2	7.35826	7.32136	17.1429	11.4286	15	480	28.5714	3	2	2	2	2	6	134.178	27.622	106.556	195.656
16	13.75	167.3	59.1	21.19	31.1	2	2012-11-20	359.566	784.889	562.639	177.361	24.8889	20	44.8889	0.726088	0.217668	0.0318883	0.0243559	0.0562442	7061.33	-32	270	500	3	4	1	football	270	240	3	3	2	7.52373	7.34842	38.5714	5.71429	11.4286	615	44.2857							43.2659	18.7358	24.5301	167.441
17	15.83	172	54.5	18.42	16	5	2012-11-20	246.601	748.861	555.028	165.833	25.3056	2.69444	28	0.738259	0.225259	0.0325898	0.00389245	0.0364822	5268.89	-32	180	500	2	4	2	football	270	240	4	3	2	7.30055	7.36385	2.85714	14.2857	0	660	17.1429							28.064	2.99427	25.0697	173.281
18	13.83	164	67.5	25.1	19	4																0	0	7	4	1		120	0	7	2	1	7.43342	7.5776	85.7143	15	6.42857	495	100.714
19	14.92	182	71.4	21.56	19.1	6	2013-01-25	324.261	607.375	443.875	128.458	21.1667	13.875	35.0417	0.737346	0.207276	0.0336932	0.021684	0.0553773	5494.83	34	0	130	0	4	2		0	1200	0	5	2	7.16179	7.29527	0	11.4286	30	720	11.4286	2	2	2	2	2	5	42.599	16.6805	25.9185	159.448
20	13.5	173.1	51.8	17.31	14.1	5	2012-12-03	274.108	797.6	555.95	209.95	22.5	9.2	31.7	0.712568	0.250041	0.0266854	0.0107061	0.0373915	5959.8	-19	0	200	2	5	2		0	450	1	5	2	7.14696	7.17633	0	12.8571	0	750	12.8571							28.7635	8.23571	20.5277	192.344
21	13.58	152.9	43.2	18.45	18.6	3	2013-03-26	229.451	798.875	628.542	140.083	21.25	9	30.25	0.787782	0.175943	0.0255949	0.0106801	0.036275	5690.67	94	0	0	2	4	2							7.16935		0	3.57143	8.57143	630	3.57143	2	1	1	1	1	1	27.9046	8.21567	19.6889	135.344
22	13.58	160	42.9	16.76	16.6	3	2012-11-05	431.024	774.786	488	233.071	39.5	14.2143	53.7143	0.633577	0.298451	0.0505265	0.0174451	0.0679716	6614.71	-47	150	0	2	3	2	kick-box	0	0	2	3	2	7.26225	7.22757		0	2.14286									52.2872	13.4196	38.8676	229.584
23	13.42	168	52.2	18.49	15.3	4	2012-11-05	568.166	896.071	544.464	262.214	54.3571	35.0357	89.3929	0.603382	0.296179	0.0613215	0.0391178	0.100439	12513	-47	270	150	3	3	2	football	180	300	4	3	1	7.3323	7.54073	0	0			0							77.263	30.0914	47.1716	227.836
24	13.5	168.4	73.2	25.94	25.3	5	2012-11-06	429.093	988.393	688.536	228.393	58.1786	13.2857	71.4643	0.675911	0.246035	0.0642836	0.0137701	0.0780536	10359	-46	0	615	3	3	1		0	600	3	2	1	7.54011	7.59565	25.7143	70.7143	20	540	96.4286							60.0428	10.5926	49.4502	189.263
25	13.42	159.1	42.7	16.89	15.8	3	2012-11-05	507.826	681.438	476.688	137.312	34.1875	33.25	67.4375	0.71468	0.195584	0.046557	0.0431796	0.0897367	8818	-47	270	0	6	3	2	basketball	270	250	3	3	2	7.3517	7.35022	38.5714	4.28571	6.42857		42.8571							69.03	33.216	35.814	150.453
26	14.5	179.4	92.9	28.99	30.6	4	2012-11-05	466.723	754.571	516.679	177.536	44.0714	16.2857	60.3571	0.679729	0.23256	0.0612802	0.0264311	0.0877113	9304.86	-47	150	250	4	3	1	kick-box	120	300	3	3	1	7.52483	7.51143	58.5714		70									67.4721	20.3322	47.1399	178.897
27	14.25	149	40.2	18.11	17.1	4	2012-11-06	506.029	989.469	676.75	218.531	53.4688	40.7188	94.1875	0.694114	0.21491	0.0523197	0.0386558	0.0909754	12826.5	-46	450	400	6	2	1	basketball, football	270	350		3	1	7.71015		0	25.7143	30	240	25.7143							69.983	29.736	40.247	165.32
28	14.25	170.2	50.7		13.7	4	2012-11-05	477.496	953.393	673.357	190.143	56.4286	33.4643	89.8929	0.707223	0.20163	0.0577002	0.0334468	0.091147	11627.7	-47	180	100	4	3	1	floorball, football	180	600	3	2	1	7.50489	7.63727	75	17.1429	180	220	92.1429							70.1149	25.729	44.386	155.104
29	14.17	166.3	48.6	17.64	21.4	4	2012-11-06	369.214	897.214	633.143	211.714	35.8571	16.5	52.3571	0.700986	0.239036	0.0410304	0.0189474	0.0599778	6643.71	-46	0	174	2	3	2		0	238	4	3	1	7.25874	7.488	8.57143	8.57143	7.14286		17.1429							46.138	14.5753	31.5627	183.879
30	14.17	178	60.7	19.16	10.3	5	2012-11-05	387.628	823.083	577.875	194.292	35.5	15.4167	50.9167	0.692165	0.243456	0.044649	0.0197307	0.0643797	7560.67	-47	720	0	6	3	1	swimming, folk dance	720	240	7	2	1	7.6427	7.75934	102.857	8.57143	154.286	360	111.429							49.5242	15.1779	34.3463	187.279
31	14.17	160.5	43.5	16.78	13.9	3	2012-11-06	702.302	932.167	579	239.833	54.8333	58.5	113.333	0.622331	0.256532	0.0584568	0.0626806	0.121137	15843	-46	180	250	5	3	1	folk dance	45	250	2	3	1	7.54719	7.4697	38.5714	20	25.7143		58.5714							93.1851	48.2172	44.968	197.337
32	14.5	179.4	61.4	19.16	8.4	5	2012-11-06	839.916	880.85	571.6	178.15	43.4	87.7	131.1	0.64783	0.201994	0.0496601	0.100515	0.150175	17482.8	-46	0	250		4	1		0	500	3	3	2		7.33257	12.8571	68.5714	30	240	81.4286							115.523	77.3215	38.2011	155.384
33	13.08	155.2	44	18.31	22.5	3																180	250	4	3	1	akrobaatika	180	200	3	3	1	7.53177	7.50738	17.1429	20	7.14286	390	37.1429
34	14	159.8	44.9	17.54	24.6	3	2013-02-11	287.851	815.393	613.286	160.393	32.4643	9.25	41.7143	0.756954	0.193069	0.0385384	0.0114388	0.0499772	6660	51	270	750	4	4	1	football	270	500	4	4	2	7.58394	7.35221	25.7143	25.7143	16.0714	630	51.4286	1	1	1	1	1	0	38.445	8.79934	29.6457	148.518
35	13.17	170.5	55.9	19.12	14	5	2012-11-09	326.026	784.375	576.125	164.031	28.7812	15.4375	44.2188	0.737213	0.208805	0.0357351	0.0182463	0.0539814	6492.5	-43	180	175	2	4	2	judo, floorball, rowing, basketball, football	270	125	4	5	1	7.24232	7.41375	17.1429	0	5.71429	510	17.1429							41.5252	14.036	27.4893	160.624
36	13.83	165	43.8	16.09	19.7	3	2012-11-09	369.242	716.321	494.5	175.321	35.5714	10.9286	46.5	0.688953	0.248474	0.0481523	0.0144213	0.0625735	6433.29	-43	0	340	0	4	2		0	580	3	3	1	7.19941	7.53384	0	6.42857	20	615	6.42857							48.1348	11.0936	37.0412	191.139
37	13.42	155.7	51.5	21.16	30	3	2012-11-09	631.95	828.688	503.906	230.25	53.5312	41	94.5312	0.610392	0.277521	0.0637457	0.0483407	0.112086	13576.2	-43	240	360	4	3	1	basketball, muscle training	180	1000	5	3	1	7.56535	7.68157	38.5714	4.46429	50	420	43.0357							86.2225	37.1861	49.0364	213.484
38	13.67	171.4	48.2	16.48	11.7	4	2012-11-09	563.763	750.75	425.333	257.25	47.5	20.6667	68.1667	0.569714	0.338696	0.0633552	0.0282341	0.0915893	10634.2	-43	225	500	4	3	1	basketball	270	750	5	3	1	7.58696	7.65759	38.5714	28.5714	5.71429	390	67.1429							70.4551	21.7191	48.736	260.542
39	13.33	170.8	60.9	20.83	13.2	5	2012-11-09	512.661	811.964	526.393	213.857	39.6786	32.0357	71.7143	0.65016	0.263775	0.0477899	0.0382749	0.0860648	9507	-43	0	750	3	4	2		0	1000		3	1	7.31915		34.2857	17.1429	30	540	51.4286							66.2055	29.443	36.7624	202.909
40	13.83	164	48.6	18.07	18.6	2	2012-11-12	480.038	878.143	606.143	198.5	38.6429	34.8571	73.5	0.685365	0.230921	0.0441525	0.0395618	0.0837143	9248.71	-40	900	0	5	3	1	rowing	270	1000	3	3	1	7.66889	7.67153	60	17.1429	21.4286	600	77.1429							64.3973	30.4329	33.9644	177.636
41	14.5	171.7	55.8	18.86	11.1	5	2012-11-12	363.963	688.1	479.25	159.45	39.75	9.65	49.4	0.707781	0.22722	0.0525242	0.0124748	0.064999	8464	-40	450	750	4	4	1	wrestling, akrobaatika	270	500	4	4	1	7.62556	7.53915	51.4286	0	38.5714	510	51.4286							50.0006	9.59622	40.4043	174.789
42	13.25	170.8	46.3	15.83	10.8	3																450	650	6	5	1	basketball	450	600	2	4	2	7.58028	7.3809	77.1429	0	34.2857	450	77.1429
43	14	174.5	63.2	20.64	11.6	4	2012-11-19	277.965	827.893	654	131.714	30.2143	11.9643	42.1786	0.791793	0.158686	0.0359706	0.0135507	0.0495213	6503.29	-33	270	0	4	4	1	football	270	0	2	3	2	7.44957	7.29	51.4286	0	0	450	51.4286							38.0943	10.4239	27.6704	122.07
44	14	172.5	58.9	19.68	13.4	5	2012-11-19	396.865	775.179	538.071	184.821	39.3929	12.8929	52.2857	0.698226	0.235984	0.0496661	0.0161245	0.0657906	9107	-33	450	0	6	3	1	football	270	0	2	3	2	7.58026	7.29	77.1429	0	0	540	77.1429							50.6095	12.4038	38.2057	181.531
45	14.83	168.6	66.5	23.28	13.9	5	2012-11-20	527.669	617	404.667	146.667	57	8.66667	65.6667	0.65333	0.240307	0.091432	0.0149307	0.106363	11129.3	-32	600	400	5	3	1	athletics, muscle training	270	0	5	3	1	7.67119	7.52321	92.8571	14.2857	14.2857	495	107.143							81.8196	11.4855	70.3342	184.857
46	14	180.6	71.6	21.86	11.9	5																180		3	4	2	athletics	270		7	3	1			7.28571	1.42857	30	480	8.71429
47	13.5	148.7	37.6	16.94	22.9	4	2012-11-13	612.652	884	556.95	222	66.95	38.1	105.05	0.626927	0.251629	0.0775781	0.0438665	0.121445	14347.6	-39	0	615	2	3	2		0	775	2	3	2	7.33775	7.36642	18.2143	1.42857	21.4286	495	19.6429							93.4214	33.7444	59.6771	193.566
48	13.92	163.7	43.5	16.17	10.2	3	2012-11-13	690.029	854.857	496.179	252.286	53.4286	52.9643	106.393	0.582957	0.29303	0.0623891	0.061624	0.124013	12492.1	-39	90	500	3	3	1	handball	90	350		3	1	7.54032		32.1429	6.42857	21.4286	540	38.5714							95.3972	47.4043	47.9929	225.414
49	14.08	169.7	53.5	18.51	23.4	3	2012-11-13	259.797	821.812	638.438	145	27.6875	10.6875	38.375	0.780754	0.176088	0.0313869	0.0117714	0.0431582	6624	-39	0	0	5	4	2		0			4	1	7.21563		35.7143	12.8571	25	480	48.5714							33.1995	9.05513	24.1444	135.456
50	13.33	163.4	51	19.2	21.7	3																360	45	5	3	1	swimming	360	0	3	2	1	7.55209	7.57139	38.5714	18.5714	30	480	57.1429
51	14.25	175.2	50.5	16.49	15.1	4	2012-11-13	203.694	778.857	618.214	138.571	17.1786	4.89286	22.0714	0.795339	0.175872	0.0223585	0.00643113	0.0287896	3606	-39	120	150	4	4	2	tennis	120			3	2	7.25482		11.4286	8.57143	3.57143	600	20							22.1464	4.94716	17.1993	135.289
52	14.33	180.3	70.3	21.7	11.1	4	2012-11-13	261.132	754.607	544.393	183.75	20.6786	5.78571	26.4643	0.714818	0.249885	0.0278613	0.00743579	0.0352971	5048.29	-39	600	0	6	3	1	swimming	720	0	6	2	2	7.61495	7.51398	102.857	0	2.85714	390	102.857							27.1523	5.71999	21.4323	192.224
53	14.17	170.7	72.5	24.79	40.5	4	2012-11-13	324.16	803.375	562.125	196.292	29.9583	15	44.9583	0.705722	0.241127	0.0354998	0.0176514	0.0531512	7048.83	-39	0	740	3	5	1							7.44607		6.42857	0	10.7143	570	6.42857							40.8866	13.5784	27.3083	185.487
54	14.5	172.1	78	26.37	30	5	2012-11-13	171.284	767.821	642.536	101.286	16.0357	7.96429	24	0.847841	0.124248	0.0183524	0.00955827	0.0279107	3430.86	-39	120	500	4	5	1	swimming	120	500	4	5	2	7.44625	7.25931	34.2857	34.2857	1.42857	510	68.5714							21.4703	7.35271	14.1176	95.578
55	13.83	182	94.2	28.44	34.5	4	2012-11-20	650.365	546.688	384.312	97.6875	19.5625	45.125	64.6875	0.709514	0.176869	0.0355784	0.0780387	0.113617	8231.5	-32	360	250	4	4	1	swimming, triatlon	480	350	4	3	1	7.51517	7.61905	17.1429	0	12.8571	600	17.1429							87.4001	60.0314	27.3688	136.057
56	15.33	168.8	88	30.81	42.1	5	2013-01-04	490.675	628.917	449.833	114.625	51.3333	13.125	64.4583	0.709102	0.183716	0.0852729	0.0219086	0.107182	7397.17	13	240	0	2	4	2	muscle training	200	550	3	3	2	7.22484	7.38778	17.1429	1.42857	25.7143	615	18.5714							82.4495	16.8532	65.5963	141.324
57	15.25	184.2	112	33.08	45.1		2013-01-04	388.508	772.812	572.438	141.062	44.3125	15	59.3125	0.736078	0.183966	0.061985	0.0179711	0.0799561	6511.75	13	135	500	3	4	2	muscle training						7.30557		12.8571	4.28571	30	630	17.1429							61.5063	13.8243	47.682	141.516
58	13.67	174.6	95.7	31.25	42.3	4	2013-01-04	177.62	719.406	598.5	98.4062	17.25	5.25	22.5	0.834543	0.136917	0.0217019	0.00683864	0.0285405	3420.25	13	90	0	1	3	2	muscle training	0	0	2	3	2	7.23295	7.22757	0	2.14286	0	495	2.14286							21.9548	5.26063	16.6942	105.323
59	14.67	176	98.6	31.83	38.8	5	2013-01-04	407.976	768.821	533.321	174.107	52.6071	8.78571	61.3929	0.692826	0.226639	0.0688469	0.0116878	0.0805347	6125.43	13	240	750	4	5	2	box	240	750	4	5	2	7.33185	7.33185	34.2857	10	17.1429	300	44.2857							61.9514	8.99086	52.9606	174.342
60	13.42	178.9	128	39.95	48.5	4	2013-01-04	219.048	612.656	497.219	92.8438	17.6875	4.90625	22.5938	0.814402	0.149559	0.0274804	0.00855832	0.0360387	3385.5	13	0	500	4	5	1		0	500	4	3	1	7.4185	7.53494	4.28571	1.42857	8.57143	600	5.71429							27.7228	6.5835	21.1393	115.049
61	13.33	159.3	73.3	28.99	42.7	4	2012-11-30	267.28	855.35	669.3	147.75	24.4	13.9	38.3	0.785395	0.170592	0.0281022	0.0159104	0.0440126	5351.4	-22	90	240	2	4	1	dodgeball	0	340	2	3	2	7.42009	7.28848	0	5.71429	5.71429	540	5.71429							33.8568	12.2391	21.6177	131.228
62	13.51	171.6	50.6	17.1	7.8	4	2012-11-30	623.323	787.792	518.417	179.75	49.7083	39.9167	89.625	0.66126	0.227008	0.0633225	0.0484099	0.111732	10851.8	-22	450	0	6	2	1	basketball	540	300	6	2	1	7.63848	7.71304	77.1429	17.1429	21.4286	510	94.2857							85.9503	37.2394	48.7109	174.626
63	13.5	159	43.2	17.09	18.2	4	2012-11-26	235.862	840	663.083	140.25	31.625	5.04167	36.6667	0.79039	0.167847	0.0359287	0.00583429	0.041763	5687.17	-26	240	625	5	4	1	athletics	180	500	4	2	2	7.57004	7.44784	12.8571	16.0714	25	495	28.9286							32.1262	4.48803	27.6382	129.117
64	13.25	173.7	55.8	18.43	11.9	5	2012-11-26	350.442	776.286	534.464	196.75	32	13.0714	45.0714	0.693114	0.249778	0.0406198	0.0164875	0.0571074	6806.29	-26	600	0	6	1	1	dancing, break dancing	720	30	4	2	2	7.73139	7.4885	137.143	0	5.71429	390	137.143							43.9299	12.6831	31.2469	192.142
65	13.5	153.1	44.9	19.18	29.4	3	2012-11-26	403.772	827.071	602.393	159.75	47.5357	17.3929	64.9286	0.726976	0.19407	0.0578207	0.0211333	0.0789539	9092	-26	270	625	3	4	1	table tennis	270	500	1	4	2	7.54612	7.30594	10.7143	3.57143	35	595	14.2857							60.7354	16.2568	44.4786	149.288
66	14.5	184	60.6	17.9	13.4	5	2012-11-26	392.945	701.45	482.55	164.2	41.3	13.4	54.7	0.694512	0.234973	0.053425	0.0170901	0.070515	8394.6	-26	270	600	2	3	1	football	270	250	3	3	1	7.58443	7.53715	38.5714	12.8571	5.71429	390	51.4286							54.2438	13.1466	41.0972	180.753
67	14.33	157.8	47.5	19.03	24.2	4	2012-11-26	434.019	789.5	556.643	168.5	48.5	15.8571	64.3571	0.690612	0.22447	0.0654081	0.0195101	0.0849182	8449.29	-26	120	750	4	3	1	muscle training	120	270	2	3	1	7.60748	7.49063	17.1429	17.1429	107.143	480	34.2857							65.3234	15.0082	50.3152	172.674
68	14.17	167.6	81.1	28.73	41	3	2012-11-26	523.017	632.625	428.25	134.375	55.6875	14.3125	70	0.672042	0.217573	0.0877975	0.0225879	0.110385	9375	-26	100	400	4	3	2	swimming	90	500	4	4	1	7.35321	7.49753	34.2857	34.2857		600	68.5714							84.9141	17.3758	67.5383	167.368
69	15.08	171.5	66.3	22.41	19.6	5	2012-11-26	414.71	793.167	533.375	198.167	46.6667	14.9583	61.625	0.680381	0.24768	0.054931	0.0170078	0.0719388	9885.5	-26	360	0	4	3	1	football	270	0	4	3	1	7.5286	7.50779	34.2857	34.2857	6.42857	430	68.5714							55.339	13.0833	42.2557	190.528
70	14.33	169.2	55.8	19.54	17.5	6	2012-11-26	215.328	599.85	512.05	65.4	20.65	1.75	22.4	0.839313	0.113152	0.0446765	0.00285869	0.0475352	3453.2	-26	180	240	3	4	2	BMX-biking	180	90	2	5	1	7.26939	7.35581	19.2857	10.7143	6.42857	560	30							36.5665	2.19905	34.3675	87.042
71	15.17	181	78.8	24.05	17.7	5	2013-02-15	335.844	783	564.5	170.5	41.8333	6.16667	48	0.717011	0.222215	0.0527184	0.00805568	0.0607741	8403.33	55	0	750	2	5	2		225	500	2	4	2	7.2455	7.31096	12.8571	5.71429	10.7143	600	18.5714	3	2	2	2	3	7	46.7505	6.19684	40.5537	170.939
72	13.75	163	46.7	17.58	20.6	4																270	750		3	1	karate	180	480	4	3	1		7.57298	51.4286	12.8571	8.57143	465	64.2857
73	13.83	180.5	60.1	18.34	10.8	5	2012-11-30	627.31	783.833	519.708	175.625	39.5833	48.9167	88.5	0.664197	0.224755	0.0495514	0.0614968	0.111048	11057.3	-22	270	1000	4	3	1	volleyball	360	750	4	3	1	7.68695	7.66297	64.2857	10.7143	60	630	75							85.424	47.3065	38.1175	172.893
74	13.92	158.4	43.4	17.39	16.1	4																525	0	7	3	1	floorball, ice hockey						7.61303		90	12.5	5.71429	435	102.5
75	13.17	179	67	20.91	28		2012-11-30	397.619	929.55	681.35	177.5	51.2	19.5	70.7	0.728735	0.194072	0.0564465	0.0207463	0.0771928	9219.6	-22	360	515	3	4	1	basketball	0	1000	2	3	2	7.54722	7.40673	51.4286	2.85714	11.4286	480	54.2857							59.3807	15.9592	43.4215	149.29
76	14	163.4	64.2	24.16	37.3		2012-11-30	413.673	691.708	483.292	155.625	39.7083	13.0833	52.7917	0.695089	0.227199	0.058716	0.018996	0.077712	7591	-22	300	875	4	2	1	rowing	180	875	5	3	1	7.72971	7.65917	19.2857	5.71429	60	465	25							59.78	14.6127	45.1673	174.773
77	13.75	159.6	52.7	20.59	11	4	2012-11-30	373.612	743.071	544.321	145.214	40.25	13.2857	53.5357	0.736736	0.194371	0.0516334	0.0172605	0.0688938	8937.71	-22	225	500	4	2	1	athletics	360	750	6	3	1	7.64518	7.69382	34.2857	19.2857	45	510	53.5714							52.9967	13.2776	39.719	149.52
78	13.58	170.4	87	30.1	40.2	5	2012-11-30	513.458	785.156	553.406	144.781	55.375	31.5938	86.9688	0.714782	0.180189	0.0660246	0.0390047	0.105029	10362.1	-22	360	750	5	3	1	volleyball	360	300	4	4	1	7.6784	7.52413	51.4286	2.85714	30	480	54.2857							80.7939	30.0044	50.7895	138.61
79	12.92	162	49.8	18.98	25.9	3	2013-01-11	356.421	762.083	543.542	175.208	38.9167	4.41667	43.3333	0.698062	0.237505	0.0585034	0.00592879	0.0644322	7971	20	270	0	2	3	2	table tennis	360	25	4	3	1	7.29	7.53308	68.5714	6.42857	11.4286	450	75	2	1	2	1	3	4	49.5645	4.56073	45.0038	182.701
80	12.92	161	48.9	18.87	22.4	3	2013-01-11	288.581	808.643	601.786	165.607	32.6071	8.64286	41.25	0.750031	0.201855	0.0386315	0.00948298	0.0481144	6953	20	1080	150	7	2	1	dancing, basketball	1080	90	6	3	1	7.82646	7.74207	90	2.85714	14.2857	420	92.8571	1	1	1	1	1	0	37.0121	7.29479	29.7173	155.277
81	13.83	190	63.6	17.62	13.5	5	2013-01-11	629.273	665.8	430.7	160	32.75	42.35	75.1	0.650779	0.239093	0.0481223	0.062005	0.110127	9181.8	20	450	1250	5	3	1	basketball	450	1000	5	3	1	7.78879	7.744	64.2857	34.2857	60	450	98.5714	1	1	1	1	1	0	84.7155	47.6974	37.0181	183.923
82	14.25	170	56	19.38	16.2	5	2013-01-14	371.706	619.85	441.75	130.55	41.65	5.9	47.55	0.712428	0.210446	0.0680165	0.00910908	0.0771256	7087.2	23	270	0	5	3	1	break dancing						7.52321		64.2857	17.1429	12.5	540	81.4286	1	1	1	1	1	0	59.329	7.00717	52.3218	161.886
83	13.5	170	47.4	16.4	16	4	2013-01-11	124.623	1079.91	933.688	127.062	14.5	4.65625	19.1562	0.863628	0.118868	0.0134289	0.00407442	0.0175034	3565.25	20	960	0	5	3	1	swimming, trampoliinihüpped	720	0	7	3	2	7.68277	7.47119			10	420		1	2	1	1	1	1	13.4645	3.13426	10.3302	91.4395
84	13.58	161.2	46.9	18.09	9.2	4	2013-01-14	427.143	739.167	491.75	192.333	34.3333	20.75	55.0833	0.669047	0.259192	0.045578	0.0261833	0.0717613	9256.67	23	360	20	3	3	1	trampoliinihüpped	300	160	3	4	2	7.51676	7.28281	38.5714	0	4.28571	480	38.5714	1	1	2	1	2	2	55.2025	20.1416	35.0609	199.383
85	13.42	167.1	52.7	18.9	20.6	4	2013-01-14	635.402	823.25	509.906	218.125	53.9062	41.3125	95.2188	0.61689	0.269212	0.0649331	0.0489656	0.113899	14154.2	23	360	135	6	3	1	football	360	0	5	3	1	7.58364	7.54403	28.5714	14.2857	4.28571	495	42.8571	1	1	1	1	1	0	87.6167	37.6668	49.9498	207.091
86	13.92	164.3	58.5	21.75	18.2	5	2013-01-15	428.732	854.071	585.321	202.107	44.1429	22.5	66.6429	0.685659	0.239347	0.0501891	0.024805	0.0749941	9130.14	24	675	425	6	2	1	badminton	500	350	5	3	1	7.76665	7.63911	64.2857	21.4286	8.57143	510	85.7143	1	1	1	1	1	0	57.6893	19.0813	38.608	184.118
87	14.17	170.9	77.5	26.5	29.7	4																0	1000	2	5	1		0	750	2	3	2	7.47723	7.36194	8.57143	0	14.2857	810	8.57143	2	2	4	2	4	9
88	13.58	171	59.3	20.28	13.5	5	2013-01-14	332.81	886.958	660.667	178.375	28.25	19.6667	47.9167	0.747513	0.199257	0.0311736	0.022056	0.0532297	7412.67	23	0	625	3	4	2		0	625	2	4	2	7.29675	7.28132	11.4286	6.42857	25	810	17.8571	3	2	4	2	4	10	40.947	16.9666	23.9804	153.279
89	13.5	176.8	52	16.6	13.1	3	2013-01-14	543.872	798.333	477.917	239.5	50	30.9167	80.9167	0.609245	0.294064	0.0600774	0.0366141	0.0966915	10970	23	360	0	6	3	1	football	360	0	6	3	1	7.55945	7.55945	53.5714	0	3.42857	510	53.5714	1	1	1	1	1	0	74.38	28.1654	46.2146	226.209
90	13.75	159.1	43.2	17.09	11.5	4	2013-01-14	410.867	814.35	508	253.8	40.95	11.6	52.55	0.622681	0.311745	0.0514118	0.0141623	0.0655741	9623.8	23	0	0	3	3	1		0	1000	3	3	1	7.42993	7.60909	2.85714	0	10	480	2.85714	1	1	1	1	1	0	50.4429	10.8943	39.5486	239.81
91	14.25	167.5	61.3	21.72	29.9	4	2013-01-15	339.074	716.875	503.594	174.531	29	9.75	38.75	0.69956	0.247845	0.0397262	0.0128679	0.0525941	6414.88	24	450	0	6	4	2	dancing	450	375	6	3	1	7.33511	7.64745	38.5714	38.5714	0	630	77.1429	4	5	3	1	3	11	40.458	9.89865	30.5594	190.655
92	13.92	162.4	53.6	20.42	31.8	3	2013-01-15	804.788	770.667	500.417	168.333	36.8333	65.0833	101.917	0.648679	0.215939	0.0474837	0.0878984	0.135382	12817.3	24	720	580	5	3	1	basketball	360	1020	5	3	1	7.73118	7.72677	34.2857	30	5.71429	615	64.2857	2	1	1	1	1	1	104.143	67.616	36.5269	166.111
93	13.5	154.2	47.3	19.94	13.8	4	2013-01-15	266.504	682.821	507.321	144.821	26.1071	4.57143	30.6786	0.739743	0.216786	0.0370633	0.00640815	0.0434714	4597.71	24	540	0	6	2	1	swimming	720	0	6	2	1	7.65929	7.70092	42.8571	42.8571	0	390	85.7143	1	1	1	1	1	0	33.4405	4.92948	28.511	166.763
94	13.33	159.7	46.6	18.2	21.7	3	2013-01-15	328.04	734.643	572.571	118.75	26.4286	16.8929	43.3214	0.775644	0.165997	0.035846	0.0225126	0.0583586	6462.29	24	180	375	3	3	1	swimming	180	750	6	4	1	7.53874	7.59398	27.1429	2.85714	7.14286	480	30	1	1	1	1	1	0	44.8924	17.3178	27.5746	127.694
95	14	170.3	58	20.07	22.2	4	2013-01-18	206.141	762.4	602.75	129.85	21.2	8.6	29.8	0.801632	0.164257	0.0242866	0.00982495	0.0341116	4947.6	27	0	415	2	4	1		60	750	3	4	1	7.43064	7.51996	0	4.28571	8.57143	570	4.28571	2	2	2	1	2	4	26.2404	7.55786	18.6825	126.355
96	13.92	162.6	59.9	22.55	29.8	3	2013-01-18	476.783	907.464	622.786	209.25	34.9643	40.4643	75.4286	0.689408	0.226541	0.0389337	0.0451181	0.0840518	11136	27	360	500	4	3	1	taipoks, jääpurjetamine	360	1200	3	4	1	7.61818	7.66995	12.8571	2.85714	14.2857	540	15.7143	1	1	1	1	1	0	64.657	34.7072	29.9498	174.267
97	13.75	169.5	46.4	16.06	13.7	3	2013-01-18	402.651	838.893	582	202.143	34.25	20.5	54.75	0.690267	0.241789	0.0415235	0.0264205	0.067944	8665.14	27	360	375	5	3	1	football	360	250	5	3	1	7.61121	7.58882	34.2857	21.4286	4.28571	450	55.7143	1	1	1	1	1	0	52.266	20.324	31.942	185.996
98	13.92	162	52.1	19.85	16.4	5	2013-01-18	298.119	746.786	558.964	152.393	22.75	12.6786	35.4286	0.742515	0.211014	0.0299796	0.0164908	0.0464704	6095.57	27	180	750	3	3	1	karate	180	1000	4	3	1	7.60592	7.66614	38.5714	3.57143	17.8571	480	42.1429	1	1	1	1	1	0	35.7474	12.6855	23.0619	162.323
99	13.67	161	48	18.52	16.1	3																360	1000	5	3	1	basketball	180	100	2	3	2	7.72319	7.2871	34.2857	42.8571	6.42857	480	77.1429	1	1	1	1	1	0
100	13.92	171	67	22.91	33.9	3	2013-01-22	236.075	782.35	595.65	157	25.95	3.75	29.7	0.760526	0.202014	0.0327248	0.00473559	0.0374604	5003	31	0	0	4	3	1		240	250	6	3	1	7.44536	7.57649	17.1429	8.57143	14.2857	450	25.7143	2	1	1	1	1	1	28.8164	3.64286	25.1736	155.399
101	14.08	161.1	54.8	21.14	18	5	2013-01-21	199.168	918.214	743.214	142.143	27.8214	5.03571	32.8571	0.814318	0.151788	0.0286443	0.00524979	0.0338941	5931.57	30	0	250	3	5	1		0	350	3	5	2	7.35828	7.18926	0	25	15	600	25	2	1	2	2	2	4	26.0731	4.03841	22.0346	116.763
102	13.42	167	58	20.8	25	3	2013-01-21	466.931	838.071	553.107	218.893	34.1429	31.9286	66.0714	0.660022	0.260438	0.0409137	0.0386255	0.0795392	8535.57	30	300	375	4	3	2	swimming	250	500	5	3	1	7.39497	7.60817	34.2857	21.4286	25.7143	510	55.7143	1	1	1	1	1	0	61.1856	29.7127	31.4729	200.343
103	13.08	162.8	49.6	18.67	8.4	4	2012-11-06	487.922	491.75	326.667	116.917	37.25	10.9167	48.1667	0.680594	0.222999	0.0735715	0.0228361	0.0964077	6848	-46	540	0	6	3	2	dancing						7.41414													74.1617	17.5667	56.595	171.542
104	13.92	173.3	54	18.04	9.8	5	2012-11-06	610.919	726.792	483.542	154.875	56.5833	31.7917	88.375	0.665631	0.215237	0.0774039	0.0417279	0.119132	10202	-46	270	500	1	3	2	badminton	270	150	3	3	1	7.36415	7.51924	38.5714	12.8571	14.2857		51.4286							91.6423	32.0993	59.543	165.572
105	15.33	171.5	64	21.63	9.2	5																900	500	5	3	1	judo	450	500	5	3	1	7.75847	7.65442	71.4286	12.8571	14.2857	540	84.2857	1	1	1	1	1	0
106	14.67	161.5	43	16.38	9.5	4	2013-01-21	504.457	722.75	471.375	199.875	26.125	25.375	51.5	0.636	0.286386	0.0390963	0.0385177	0.077614	8480.17	30	0	0	5	3	1		240	0	4	3	1	7.46078	7.50085	17.1429	12.8571	60	600	30	1	1	1	1	1	0	59.7047	29.6298	30.0749	220.303
107	14.75	185	101.2	29.57	35.9	5	2013-01-22	339.314	735.375	505.375	187.167	30.625	12.2083	42.8333	0.682523	0.261686	0.0401867	0.0156051	0.0557917	5722.33	31	180	100	3	4	1	badminton	120	100	4	5	2	7.43125	7.18765	38.5714	12.8571	8.57143	540	51.4286	1	1	1	1	1	0	42.9179	12.0042	30.9137	201.302
108	14.42	175.5	63.9	20.63	11.5	4	2013-01-22	494.232	768.536	549.714	156.75	31.4643	30.6071	62.0714	0.705467	0.206934	0.0448073	0.0427922	0.0875994	8131.57	31	120	250	5	3	1	badminton, athletics	180	250	7	3	1	7.53332	7.57805	64.2857	5.71429	21.4286	540	70	1	1	1	1	1	0	67.386	32.9179	34.468	159.184
109	14.58	174.5	68.6	22.4	11.2	4																450	750	6	4	1	basketball, muscle training	450	500	5	3	1	7.65642	7.65442	68.5714	42.8571	21.4286	420	111.429	2	2	2	2	2	5
110	14.75	172.5	68	22.72	15	4	2013-01-21	421.432	657.625	496.833	110.542	24.625	25.625	50.25	0.762496	0.162677	0.0363343	0.0384931	0.0748274	7136	30	450	250	5	3	2	athletics	360	375	5	3	1	7.42269	7.61121	71.4286	0	45	330	71.4286	1	1	1	1	1	0	57.5611	29.6109	27.9502	125.139
111	14.92	179.5	60.7	18.73	7	5	2013-01-22	680.203	793.679	542.929	165.5	27.1786	58.0714	85.25	0.684782	0.212619	0.0347058	0.0678935	0.102599	10849.6	31	180	350	4	3	1	muscle training, kickbox						7.54968		34.2857	10	25.7143	600	44.2857	1	1	1	1	2	1	78.9247	52.2272	26.6975	163.557
112	13.58	187.4	71.5	20.45	10.8	4	2013-01-25	592.325	633.95	440.55	126.5	34.9	32	66.9	0.69822	0.195592	0.0555119	0.0506757	0.106188	9411.2	34	360	300	4	4	1	basketball	360	500	4	2	1	7.52413	7.6764	25.7143	12.8571	15.7143	562.5	38.5714	1	1	1	1	1	0	81.685	38.9824	42.7026	150.459
113	14	172.7	49.2	16.44	12.7	3	2013-01-25	250.93	580.375	416.5	144.5	13.375	6	19.375	0.736696	0.231808	0.0228408	0.00865579	0.0314966	3956.75	34	480	500	4	3	1	volleyball		400	5	2	1	7.64593		34.2857	34.2857	28.5714	540	68.5714	1	1	1	1	1	0	24.2288	6.65848	17.5703	178.318
114	13.17	171.7	59.5	20.11	12	5	2013-01-25	450.506	527.875	388.5	91.9375	25.8125	21.625	47.4375	0.747102	0.171454	0.0452332	0.0362113	0.0814445	6458	34	600	0	5	3	1	swimming, jooksmine, laskmine, vehklemine -viie?, muscle training	120	180	3	4	1	7.59952	7.43171	17.1429	30	34.2857	405	47.1429	1	1	1	1	1	0	62.6513	27.8556	34.7957	131.891
115	13.58	153.6	43.3	18.26	9.1	3	2013-01-25	411.198	644.85	448.65	145.6	39.9	10.7	50.6	0.693409	0.226033	0.062686	0.0178717	0.0805576	6769.8	34	420	250	5	3	1	swimming	360	1000	6	3	1	7.60269	7.73862	51.4286	17.8571	28.5714	420	69.2857	1	1	1	1	1	0	61.9691	13.7478	48.2213	173.876
116	13.67	172	54.4	18.39	10.8	5	2013-01-28	360.439	673.55	506.1	129.85	20.85	16.75	37.6	0.743516	0.192956	0.0329968	0.0305313	0.0635281	5453.8	37	900	125	6	2	1	swimming	600	0	6	2	1	7.76493	7.67317	51.4286	51.4286	0	420	102.857	1	1	1	1	1	0	48.8691	23.4862	25.3828	148.432
117	14.25	168	47.9	16.97	12	4	2013-01-28	484.805	796.393	604.143	123.893	20.7143	47.6429	68.3571	0.759132	0.155634	0.0270731	0.0581604	0.0852335	9242.71	37	0		6	2	1		0	1000	3	2	1		7.66731	17.1429	32.1429	20	420	49.2857	1	1	1	1	1	0	65.566	44.74	20.826	119.722
118	13.92	169	60	21.01	8.1	5																240	0	4	3	1	badminton, muscle training						7.50085		38.5714	17.1429	6.42857	420	55.7143	1	1	1	1	1	0
119	14.42	174	64.3	21.24	26.8	4	2013-02-04	265.199	1080.33	868.875	158.417	32.125	20.9167	53.0417	0.805916	0.145655	0.0297434	0.0186855	0.048429	7659.67	44	180	500	2	4	2	badminton	180	500	2	3	1	7.30055	7.54571	2.85714	8.57143	14.2857	660	11.4286	3	2	2	4	3	9	37.254	14.3739	22.8802	112.045
120	15.08	177	70.6	22.54	14.8	4	2013-02-04	205.278	745.542	598.208	119.667	23.7917	3.875	27.6667	0.805577	0.161111	0.0288866	0.00442507	0.0333117	4503.33	44	540	125	3	4	1	bike	0	250	7	4	1	7.51897	7.47821	30	4.28571	7.14286	540	34.2857	1	1	1	1	1	0	25.6251	3.40399	22.2211	123.935
121	13.33	165	75.9	27.88	39.7	5	2013-01-28	333.531	738.781	549.156	141.156	37.0938	11.375	48.4688	0.750604	0.186399	0.0488748	0.0141216	0.0629965	5893.38	37	270	200	5	3	1	handball	270	250	3	3	2	7.55905	7.35022	14.2857	12.8571	14.2857	450	27.1429	1	1	1	1	1	0	48.4601	10.8631	37.597	143.388
122	13.67	174	85	28.08	42	4	2013-01-28	296.426	853.708	626.375	179.25	37.4583	10.625	48.0833	0.744785	0.203558	0.0404316	0.011225	0.0516566	6412.33	37	270	300	3	4	1	handball	180	250	2	4	2	7.48789	7.25576	19.2857	19.2857	7.14286	480	38.5714	3	3	3	2	4	10	39.7369	8.63487	31.102	156.587
123	14.5	175.8	64	20.66	15.6	4	2013-01-29	364.987	598.75	430.65	127.3	27.4	13.4	40.8	0.726459	0.206802	0.0466333	0.0201058	0.0667391	6216.6	38	270	425	5	3	1	football	270	450	4	4	2	7.59936	7.34326	42.8571	21.4286	35.7143	562.5	64.2857	1	1	1	1	1	0	51.3391	15.4664	35.8727	159.083
124	14.92	177.6	60.2	19	9.7	5																270	500	5	3	1	football	270	500	5	3	2	7.6128	7.42586	25	21.4286	16.0714	615	46.4286	1	1	1	1	1	0
125	14.17	166.5	55.6	19.94	12.6	4	2013-01-28	327.559	743.05	534.75	161.7	42.35	4.25	46.6	0.717588	0.219736	0.0566149	0.00606116	0.0626761	7691.4	37	360	0	6	4	1	ice hockey, motokross	180	0	5	3	2	7.50123	7.31547	38.5714	25.7143	0	540	64.2857							48.2136	4.66256	43.5511	169.032
126	13.5	164.5	48.4	17.78	9.8	4	2013-01-28	415.504	790.893	577.607	150.5	42.7143	20.0714	62.7857	0.730703	0.191637	0.0534388	0.0242206	0.0776594	8246	37	270	300	4	3	2	handball	270	250	5	2	1	7.3746	7.62622	34.2857	34.2857	2.85714	480	68.5714	2	2	2	2	1	4	59.7396	18.6317	41.1079	147.417
127	13.25	163.9	38.9	14.46	6.9	4	2013-01-29	167.66	789.893	673.286	92.3571	18.2143	6.03571	24.25	0.855654	0.114157	0.0225434	0.00764612	0.0301895	4149.14	38	0	555	1	5	2		0	0	2	3	2	7.19514	7.22757	6.42857	0	7.5	690	6.42857	3	3	3	4	3	11	23.2233	5.88179	17.3415	87.8151
128	13.42	156.1	56.4	23.18	40.8	4	2013-01-29	146.85	733.071	603.964	112.714	14.7143	1.67857	16.3929	0.820294	0.15933	0.0179333	0.00244281	0.0203761	2982.86	38	0	575	2	3	1		0	500	2	4	2	7.51752	7.25893	8.57143	0	25	675	8.57143	2	2	3	2	3	7	15.6744	1.87913	13.7952	122.565
129	13.75	157	50.5	20.49	39.5	3	2013-01-28	490.514	738.536	467.571	211.75	51.3929	7.82143	59.2143	0.618399	0.297159	0.0727357	0.0117069	0.0844426	9759.43	37	480	1000	2	3	2	chess		1000	2	3	2	7.51772		5.71429	5.71429	57.1429	480	11.4286	2	1	1	2	2	3	64.9576	9.00553	55.952	228.59
130	14.5	163	57.4	21.6	27	5	2013-02-01	319.521	711.393	563.321	105.036	28.3571	14.6786	43.0357	0.789685	0.148537	0.0407299	0.021048	0.0617779	6389.57	41	0	750	3	3	2		0	750	2	3	2	7.37736	7.36194	10	0	25.7143	480	10	2	1	2	1	1	2	47.5227	16.1912	31.3315	114.262
131	14.42	168.5	41.7	14.6	9.8	4	2013-02-01	896.186	613	282.417	216.917	72.25	41.4167	113.667	0.462244	0.36207	0.1095	0.0661856	0.175686	14792	41	270	560	6	3	1	football	270	500	5	4	1	7.63897	7.55458	34.2857	20	60	540	54.2857	1	1	1	1	1	0	135.147	50.9133	84.2333	278.523
132	14.92	181.4	59.6	18.19	9.9	5	2013-02-01	172.135	888.75	758.429	101.179	20.3929	8.75	29.1429	0.856647	0.111881	0.0219066	0.00956583	0.0314725	4242.43	41	270	350	4	4	1	athletics	270	500	3	4	2	7.51228	7.33679	8.57143	42.8571	14.2857	540	51.4286	2	2	2	2	2	5	24.2102	7.35853	16.8517	86.0644
133	14.83	179	61	19.04	12.3	4	2013-02-01	254.226	872.286	698.179	131.464	29.1786	13.4643	42.6429	0.813341	0.144078	0.0299271	0.0126547	0.0425818	6829.14	41	360	375	5	3	1	football	360	390	5	3	1	7.61121	7.6139	42.8571	28.5714	10.7143	540	71.4286	1	1	1	1	1	0	32.7561	9.73467	23.0214	110.832
134	14.75	171.5	56.1	18.96	13	4	2013-02-01	710.442	841.571	542.536	182.429	67.1429	49.4643	116.607	0.640752	0.217823	0.0805713	0.0608534	0.141425	15692.9	41	360	750	6	2	1	football	300	180	6	2	1	7.75204	7.63605	32.1429	90	90	480	122.143	1	1	1	1	1	0	108.791	46.8115	61.9796	167.561
135	15.17	172	62.8	21.23	9.1	5	2013-02-01	351.018	729.5	597.15	91.75	9.3	31.3	40.6	0.829683	0.122906	0.0114833	0.035928	0.0474113	5609	41	150		5	3	1	karate	150		3	3	1			12.8571	25	57.1429	510	37.8571	2	2	2	2	2	5	36.4712	27.6377	8.83355	94.5457
136	15.17	181	72.8	22.22	7.3	5	2013-02-01	271.278	785.929	612.536	136.786	22.8929	13.7143	36.6071	0.784635	0.171549	0.0280193	0.0157966	0.0438159	5689.43	41							270	450	4	3	1		7.58841	12.8571	64.2857	60	540	77.1429	2	1	1	1	1	1	33.7054	12.1515	21.5539	131.964
137	15.25	179	60.8	18.98	10.1	5	2013-02-04	392.418	566.75	415.438	112.688	28.0625	10.5625	38.625	0.733924	0.192277	0.0527908	0.0210081	0.0737989	5457.25	44	270	100	3	4	2	kickbox	0	250	4	3	2	7.26512	7.30321	10	2.85714	0	600	12.8571	1	1	1	1	1	0	56.7699	16.1605	40.6094	147.909
138	14.42	178.7	87.5	27.31	33.8	3	2013-02-04	531.977	703.062	447.688	174.5	70.875	10	80.875	0.635655	0.248666	0.10088	0.0147984	0.115679	11505.2	44	360	525	5	3	1	judo	360	500	5	3	1	7.63809	7.63361	21.4286	35.7143	28.5714	480	57.1429	2	1	1	1	1	1	88.9861	11.3837	77.6024	191.287
139	15.33	166	58.9	21.37	19.2	4																0	99	3	5	2		0	300	2	4	2	7.14429	7.2231	11.4286	0	10.7143	660	11.4286	2	3	3	2	3	8
140	13.75	166.4	55.8	20.25	19.6	3																360	375	4	2	1	poks	270	250	4	3	2	7.654	7.36564	21.4286	7.5	37.5	410	28.9286	1	1	1	1	1	0
141	15.25	174.5	70.5	23.02	27.2	5																600	0	5	3	1	volleyball	450				1	7.59952		21.4286	42.8571	0	600	64.2857	1	1	1	1	2	1
142	14.17	178.1	59.3	18.72	16.4	4	2013-02-11	539.701	444.938	313.688	81.9375	32.625	16.6875	49.3125	0.711116	0.180371	0.0746271	0.0338855	0.108513	6665.75	51	360	500	1	3	2	basketball	270	375	3	2	2	7.38497	7.43083	38.5714	0	10.7143	450	38.5714	1	1	1	1	1	0	83.4734	26.0664	57.407	138.751
143	14.5	184.6	75.4	22.03	11.2	5	2013-02-08	559.323	753.2	475.15	204.35	40.6	33.1	73.7	0.638771	0.266886	0.0532886	0.0410545	0.0943432	9561.2	48	270	0	4	4	2	football	180	0	4	3	1	7.26263	7.48698	34.2857	34.2857	8.92857	660	68.5714	1	1	1	1	2	1	72.5736	31.5813	40.9923	205.302
144	13.5	172	50.1	16.93	9.8	4	2013-02-15	525.202	772.875	485.625	219.583	47.4167	20.25	67.6667	0.627017	0.285416	0.0610332	0.0265337	0.0875668	8879.33	55	360	387	5	2	1	badminton	240	390	5	2	1	7.67158	7.64437	57.1429	25.7143	30	480	82.8571	1	1	1	2	1	1	67.3609	20.411	46.9498	219.557
145	13.75	158.7	48.6	19.22	16.4	4	2013-02-08	264.549	997.656	777.219	177.281	37.5938	5.5625	43.1562	0.76963	0.184209	0.0403197	0.00584158	0.0461613	7500.62	48	270	0	2	3	2	floorball	0	0	3	3	2	7.29	7.24299	8.57143	4.28571	5	412.5	12.8571	1	1	1	1	1	0	35.5096	4.49364	31.016	141.703
146	14	178.5	62.4	19.48	12.3	3	2013-02-05	507.56	671.583	439.25	162.5	46.5833	23.25	69.8333	0.663221	0.23825	0.0665958	0.0319331	0.0985289	11294.7	45	240	625	5	3	1	Kross						7.62825		28.5714	57.1429	34.2857	540	85.7143	1	1	1	1	1	0	75.7935	24.5646	51.2289	183.274
147	13.58	160	48.1	18.79	23.8	4	2013-02-05	325.834	758.821	535.071	185.607	30.0714	8.07143	38.1429	0.698688	0.252885	0.0382556	0.0101715	0.0484271	6979.14	45	0	375	4	4	2		0	250	3	3	2	7.26739	7.28778	17.1429	8.57143	7.14286	600	25.7143	1	1	1	1	1	0	37.2526	7.82446	29.4282	194.532
148	13.42	180	75.7	23.36	32.7	4	2013-02-05	389.844	810.643	533.286	224.179	44.7857	8.39286	53.1786	0.659636	0.274552	0.0550797	0.010732	0.0658117	7685.43	45	270	0	4	3	1	basketball, skiing	180	500	2	4	2	7.50779	7.30055	25.7143	34.2857	8.57143	600	60	2	3	2	2	2	6	50.6258	8.25563	42.3701	211.199
149	14.92	172.5	63.7	21.28	16.3	5	2013-02-05	356.882	716.667	566.5	103.417	22.8333	23.9167	46.75	0.795573	0.141446	0.0304993	0.0324813	0.0629806	6294.33	45	180	400	0	5	1	athletics	120	300	2	5	2	7.3805	7.19263	0	5.71429	7.14286	660	5.71429	2	4	2	1	2	6	48.4479	24.9863	23.4616	108.808
150	14.92	190.5	68.3	18.72	10.7	4																450	180	3	4	2	basketball, muscle training	450	195	4	4	2	7.32108	7.33919	42.8571	8.57143	20	480	51.4286	1	1	1	1	1	0
151	14.42	179.9	87.5	27.01	41.2	4	2013-02-08	383.255	880.964	631.179	189.75	30.3214	29.7143	60.0357	0.713644	0.221181	0.0339977	0.0311774	0.0651751	8140.86	48	280	500	3	3	1	badminton	180	500	3	3	2	7.58426	7.3742	2.85714	17.1429	20	555	20	1	1	1	1	2	1	50.136	23.9833	26.1528	170.144
152	14.67	170.3	54.9	19	13.1	5	2013-02-11	458.425	797.643	556.964	176.75	41.25	22.6786	63.9286	0.691648	0.226546	0.0533164	0.0284895	0.0818058	9532.86	51	360	150	4	3	2	football	360	250	4	2	1	7.36854	7.63161	17.1429	25.7143	0	405	42.8571	1	1	1	1	1	0	62.9292	21.9155	41.0137	174.271
153	14.83	180.6	66.6	20.33	17.3	5	2013-02-11	483.792	738.6	496.3	182.1	45.35	14.85	60.2	0.655803	0.259695	0.0637534	0.020748	0.0845014	8849.4	51	360	0	4	4	1	basketball, tennis	0	0	4	4	2	7.47038	7.2002	12.8571	17.1429	8.57143	615	30	1	1	1	1	1	0	65.0028	15.9604	49.0424	199.771
154	14.83	172.7	58.2	19.45	22	5	2013-02-09	134.99	916.917	786.917	112	16.8333	1.16667	18	0.858369	0.122512	0.0178692	0.00124995	0.0191191	2854.67	49	0	0	3	4	2		0	0	3	4	1	7.18477	7.37171	6.42857	2.85714	4.28571	660	9.28571	3	3	3	3	3	10	14.7074	0.961527	13.7459	94.2425
155	14.83	180.4	55.6	17.16	10.9	5	2013-02-08	646.004	767.958	505.333	156.625	59.1667	46.8333	106	0.667698	0.20281	0.0746388	0.0548534	0.129492	13143.8	48	450	500	5	2	1	basketball, muscle training	600	170	6	3	2	7.71264	7.45847	64.2857	17.1429	14.2857	525	81.4286	1	1	1	1	1	0	99.612	42.196	57.4159	156.012
156	14.33	173	52.2	17.44	14.9	4	2013-02-05	214.19	787.125	627.542	129.75	25.25	4.58333	29.8333	0.798514	0.163593	0.0319892	0.0059038	0.037893	4452.17	45	180	500	3	5	2	badminton	120	500	2	5	2	7.25776	7.22846	0	12.8571	14.2857	720	12.8571	3	2	2	2	1	5	29.1493	4.5415	24.6078	125.844
157	15	183.3	112.3	33.53	32.6	4	2013-02-22	209.92	581.312	461.812	96.75	20.4688	2.28125	22.75	0.810698	0.155275	0.0307476	0.00327966	0.0340273	4354	62	360	500	4	4	1	muscle training, jõutõstmine	360	500	4	4	1	7.55996	7.55996	51.4286	22.8571	7.14286	630	74.2857	2	3	1	2	2	5	26.1755	2.52288	23.6527	119.445
158	14.67	168.1	54.3	19.24	20.9	4	2013-02-24	374.373	688.05	512.05	128.85	32	15.15	47.15	0.73894	0.187052	0.0505297	0.0234781	0.0740078	6520.2	64	0	250	3	3	2		0	1000	2	3	2	7.28778	7.40673	8.57143	8.57143	14.2857	570	17.1429	1	1	2	1	3	3	56.9306	18.0606	38.87	143.89
159	15	176	71.4	23.05	24.2	5	2013-02-22	298.837	761.333	583.042	133.125	37.0833	8.08333	45.1667	0.76793	0.173408	0.0482501	0.0104119	0.058662	6347	62	480	150	4	3	1	volleyball	120	500	3	2	2	7.58322	7.41854	12.8571	17.1429	17.1429	480	30	2	1	2	2	2	4	45.1258	8.00936	37.1164	133.394
160	13.5	175.8	66.6	21.5	31.1	3	2013-01-15	478.761	811.857	497.214	243.929	58.3929	12.3214	70.7143	0.608606	0.304256	0.0718502	0.0152874	0.0871376	10134.9	24	120	0	4	3	2	tennis	540	375	2	4	2	7.28617	7.3614	21.4286	17.1429	7.5	510	38.5714	1	1	1	1	1	0	67.0307	11.7599	55.2708	234.049
161	13.83	172	55.7	18.83	19	4	2013-01-28	416.631	523.917	359.5	124.417	28.5	11.5	40	0.692717	0.235686	0.0518591	0.0197377	0.0715969	6097.33	37	360	0	4	3	1	football	360	375	5	5	2	7.5286	7.30784	11.4286	22.8571	0	450	34.2857	1	1	1	1	1	0	55.076	15.1833	39.8927	181.302
162	14.33	176.7	65.2	20.81	15.5	5	2012-12-03	350.436	699.375	516.625	140.333	33	9.41667	42.4167	0.732974	0.203355	0.0487778	0.0148932	0.063671	6054.33	-19	450	270	3	3	1	athletics	90	120	2	3	2	7.58236	7.26988	25.7143	10.7143	17.1429	555	36.4286							48.979	11.4566	37.5224	156.431
163	14.75	164.6	54.5	20.02	14.6	5	2012-12-03	425.563	543.05	359.95	140.9	31.1	11.1	42.2	0.661515	0.26074	0.057808	0.0199367	0.0777447	6348.4	-19	450	0	4	2	2	basketball	450	0	4	3	2	7.42069	7.36247	51.4286	12.1429	0	585	63.5714							59.8052	15.3363	44.4689	200.575
164	14.75	177	83.7	26.72	30.7	4	2012-12-03	468.443	810.938	546.625	187.688	66	10.625	76.625	0.670715	0.234008	0.0823668	0.01291	0.0952768	11478.2	-19	450	0	5	4	1	athletics	120	320	4	4	1	7.50662	7.47222	38.5714	5.71429	21.4286	555	44.2857							73.2918	9.93105	63.3608	180.011
165	14.08	164.1	45.3	16.84	15.5	3	2012-12-03	284.019	671.357	535.321	106.964	21.8571	7.21429	29.0714	0.789293	0.162795	0.035794	0.0121177	0.0479117	4878.29	-19	120	1000	7	5	1	muscle training	120	750	3	4	2	7.58211	7.34689	45	20	77.1429	645	65							36.8562	9.32158	27.5346	125.23
166	14.25	171	54.8	18.74	15.5	5	2013-02-15	269.079	707.321	566.357	108.036	18	14.9286	32.9286	0.796648	0.157153	0.0256011	0.0205979	0.0461991	4774	55	360	15	4	3	1	volleyball	180	125	3	4	2	7.53129	7.24879	17.1429	51.4286	10.7143	600	68.5714	1	1	1	1	1	0	35.5387	15.845	19.6937	120.89
167																																			12.8571	8.57143	0	600	21.4286
168	12.92	156.5	54	21.91	41.7	3	2013-02-15	449.998	762.05	471.2	234	44.1	12.75	56.85	0.621178	0.303942	0.0577006	0.0171797	0.0748802	10736.4	55	120	270	4	3	1	badminton	120	270	3	3	1	7.52148	7.50605	8.57143	8.57143	12.8571	480	17.1429	1	2	2	2	1	3	57.6017	13.2155	44.3862	233.808
169	13.42	171	70.7	24.18	22.3	5	2013-03-04	447.776	803.679	480.679	267.321	46.3929	9.28571	55.6786	0.593569	0.337384	0.0576091	0.011437	0.0690461	10382	72	0	0	3	3	2							7.24299		8.57143	12.8571	0	440	21.4286	2	1	2	3	2	5	53.1138	8.7979	44.3159	259.533
170	14.17	169.1	75.6	26.47	24.2	5																1200	750	6	3	1	rowing, muscle training, skiing						7.88806		51.4286	51.4286	14.2857	570	102.857	1	1	1	1	1	0
171																																								1	1	1	1	1	0
172	12.92	159.5	43	16.8	21.1	3	2013-03-05	221.798	871.125	727.333	110.25	25.625	7.91667	33.5417	0.830059	0.128998	0.0314469	0.00949587	0.0409428	4835	73	240	175	3	3	2	veelaud						7.32984		6.42857	2.85714	6.42857	600	9.28571	1	1	3	1	2	3	31.4953	7.30471	24.1906	99.2321
173	14.17	170.3	66.6	23.04	22.5	5																240	0	2	4	2	basketball						7.22484		17.1429	30	4.28571	712.5	47.1429	2	2	2	1	1	3
174	12.92	170.7	49.5	16.93	14.6	4	2013-03-25	285.792	822.583	652.833	132.417	17	20.3333	37.3333	0.788685	0.166755	0.0205158	0.0240444	0.0445601	5565.44	93	0	250	3	3	2		0	300	3	3	1	7.28778	7.48368	8.57143	4.28571	8.57143	420	12.8571	2	2	2	2	2	5	34.2779	18.4962	15.7818	128.276
175	13.17	157.2	36.8	14.93	11.1	3	2013-03-25	1002.65	796.094	424	215.156	85.375	71.5625	156.938	0.533818	0.269032	0.105574	0.0915757	0.19715	19354.9	93	360	500	3	3	1	floorball	360	750	5	3	1	7.60276	7.6784	34.2857	17.1429	50	540	51.4286	1	1	1	1	1	0	151.658	70.4447	81.213	206.953
176	12.67	161.7	49.2	18.75	24.2	3																0	875	4	3	2							7.41519		5.35714	3.57143	10.7143	780	8.92857	3	1	1	1	1	2
177	13	161.3	56	21.6	32.3	4	2013-03-25	495.926	748.938	446.188	238.938	49.2812	14.5312	63.8125	0.596526	0.317717	0.0668355	0.0189208	0.0857563	8887.38	93	480	0	7	3	1	floorball, badminton	150	500	4	2	2	7.60263	7.4409	17.1429	17.1429	21.4286	660	34.2857	3	1	1	3	1	4	65.9681	14.5548	51.4133	244.404
178	13.25	169.4	77.6	27.17	36.9	5	2013-03-27	654.314	805.714	460.536	239.714	77.3571	28.1071	105.464	0.573579	0.294948	0.0953791	0.0360942	0.131473	12577	95	360	715	5	3	1	floorball, football	270	170	5	2	1	7.67213	7.61189	34.2857	12.8571	15	390	47.1429	1	1	1	1	1	0	101.136	27.7655	73.3705	226.889
179	13.25	156	33.5	13.77	14.8	3	2013-03-26	370.974	832.167	567.625	214.958	33.125	16.4583	49.5833	0.678479	0.263047	0.0394066	0.0190674	0.0584741	7822.67	94	0	540	4	3	2		0	375	3	3	1	7.35517	7.49712	8.57143	9.64286	8.57143	435	18.2143	1	1	2	2	1	2	44.9813	14.6677	30.3136	202.349
180	13.33	180.1	71.5	22.07	21.9	4	2013-03-26	497.207	784	590.667	105.333	65.9167	22.0833	88	0.750093	0.135657	0.0860586	0.0281913	0.11425	10912.3	94	360	320	4	2	1	floorball	360	500	4	3	2	7.64415	7.43124	25.7143	0	11.4286	360	25.7143	2	2	1	1	1	2	87.8869	21.6862	66.2007	104.355
181	13.58	162.2	68.9	26.25	34.1	4	2013-02-22	621.137	673.3	400.95	185.95	73.5	12.9	86.4	0.586283	0.283364	0.111761	0.0185918	0.130353	12338.2	62	270	750	5	4	1	basketball	270		3	3	2	7.59937		19.2857	17.1429	85.7143	585	36.4286	1	1	1	1	1	0	100.274	14.3018	85.9722	217.978
182	14	169.9	59.4	20.55	30.3	3	2013-02-22	256.579	877.625	698	135.625	31.0833	12.9167	44	0.801009	0.151855	0.0332976	0.0138379	0.0471355	6611.83	62	270	750	3	3	2	basketball	270	500	3	3	2	7.4398	7.39501	19.2857	19.2857	25	570	38.5714	1	1	1	2	1	1	36.259	10.6448	25.6142	116.815
183	13.75	161.7	41.5	15.81	12	3	2013-02-22	266.418	814.25	632.75	146.458	25.1667	9.875	35.0417	0.775501	0.181527	0.0311541	0.0118175	0.0429716	5086.17	62	180	0	3	3	2	athletics	210	250	3	3	1	7.28461	7.52328	8.57143	12.8571	0	525	21.4286	2	2	2	1	1	3	33.056	9.09065	23.9653	139.64
184	12.5	166	85.8	31.14	48	3	2013-04-11	439.315	661.083	487.042	125.875	32.0417	16.125	48.1667	0.71476	0.201643	0.0573967	0.0262	0.0835967	5162.17	110	0	200	4	2	1		0	750		4	2	7.53941		4.28571	12.8571	28.5714	420	17.1429	4	2	2	3	2	8	64.3069	20.1544	44.1525	155.114
185	13.5	162	50.4	19.2	20.5	2	2013-04-13	447.269	704.938	480.062	165.062	33.3125	26.5	59.8125	0.689922	0.232495	0.0449987	0.0325849	0.0775836	7784.25	112	60	200	3	1	2	football	0	350	5	4	1	7.40914	7.46527	28.5714	11.4286	23.5714	540	40	3	3	2	2	1	6	59.6813	25.066	34.6153	178.847
186	12.58	161.9	51.8	19.74	13.4	4																180	600	4	4	1	basketball, muscle training	0	750	0	3	2	7.53626	7.33109	10.7143	25.7143	128.571	517.5	36.4286	2	1	2	1	2	3
187	12.58	167	90	32.27	49.3	3	2013-04-11	349.225	768.458	499.667	231.375	35.3333	2.08333	37.4167	0.646105	0.304188	0.0468738	0.00283333	0.0497071	6994.67	110	0	375	4	3	2		0	515	4	4	2	7.3256	7.29247	6.42857	10.7143	14.2857	450	17.1429	2	2	2	2	2	5	38.2373	2.17954	36.0577	233.997
188	12.92	183	152.4	45.51	48.2	4	2013-04-11	318.746	849.542	570.792	236.042	39.1667	3.54167	42.7083	0.674854	0.275795	0.0453735	0.00397727	0.0493508	5826.5	110	0	0	3	4	2		0	0	3	4	2	7.18477	7.18477	0	5.71429	6.42857	585	5.71429	4	2	1	4	1	7	37.9632	3.05952	34.9036	212.156
189	13	172.8	87.7	29.3	39.3	3	2013-04-11	801.936	833	426.542	284	77.5417	44.9167	122.458	0.510832	0.342292	0.0934481	0.053428	0.146876	13494.5	110	0	875	0	3	2		0	1125	2	3	2	7.35348	7.42912	0	12.8571	60	585	12.8571	2	3	4	2	3	9	112.985	41.0996	71.885	263.308
190	12.5	151.7	61	26.4	42.7	2	2013-04-11	374.553	810.167	525.958	231.875	46.625	5.70833	52.3333	0.649036	0.294333	0.0506413	0.00599049	0.0566318	7909.67	110	0			1	1		0	0	2	2	1		7.47272	8.57143	0	17.1429	420	8.57143	5	1	3	3	1	8	43.5641	4.60819	38.9559	226.416
191	13	158	60.3	24.15	39.1	3	2013-04-11	249.128	769.821	593.714	146.036	22.25	7.82143	30.0714	0.776195	0.183203	0.028849	0.0117533	0.0406023	4479.14	110	240	120	3	4	2	muscle training	120	0	3	4	2	7.26177	7.21252	25.7143	5.71429	10.7143	600	31.4286	2	1	2	1	2	3	31.2333	9.04125	22.1921	140.929
192	12.75	163	64.8	24.39	35.5	3																270	120	4	4	2	swimming	180	30	4	4	1	7.28413	7.43413	17.1429	28.5714	17.1429	480	45.7143	2	2	2	2	2	5
193	12	154.6	42.4	17.65	24.5	4	2013-04-16	626.757	675.312	403.875	192	47.375	32.0625	79.4375	0.594605	0.285342	0.0737831	0.0462702	0.120053	10892.2	115	0	500	3	3	1		0	300	4	3	1	7.51951	7.4991	17.1429	12.8571	64.2857	540	30	2	2	2	2	2	5	92.3511	35.5934	56.7577	219.499
194	14.92	170.4	83.8	29	40.4	5	2013-02-26	330.869	875.714	627.679	194.643	45	8.39286	53.3929	0.712078	0.227685	0.0511768	0.00906063	0.0602374	8202.57	66	0	0	3	3	2		0	0	3	3	2	7.24299	7.24299	8.57143	2.85714	5	510	11.4286	1	1	1	1	1	0	46.3377	6.9699	39.3678	175.147
195	14.5	164.6	49.3	18.11	10.3	4	2013-03-01	343.514	936.167	685	193.917	36.4167	20.8333	57.25	0.730795	0.207202	0.0395052	0.022497	0.0620022	7655	69	240	450	5	5	1	skiing	240	400	5	5	1	7.48046	7.47151	34.2857	25.7143	15	600	60	1	1	1	1	1	0	47.6953	17.3058	30.3895	159.391
196	14.58	169.9	61.2	21.18	8.7	5	2013-02-26	547.479	539.312	368.125	117.438	27	26.75	53.75	0.672822	0.222397	0.0529545	0.0518269	0.104781	7632.75	66	225	60	6	3	1	skiing, bike, swimming, athletics	450	255	6	3	1	7.53899	7.62595	51.4286	6.42857	6.42857	600	57.8571	1	1	5	1	1	4	80.6032	39.8679	40.7353	171.079
197	15	187.2	62.3	17.82	9.2	5	2013-02-26	511.92	890.429	578.071	234.321	42.8214	35.2143	78.0357	0.647426	0.265031	0.0485629	0.0389803	0.0875432	10991.4	66	360	0	0	4	2	basketball	360	0	4	3	1	7.22174	7.5286	34.2857	51.4286	0	600	85.7143	1	1	1	1	1	0	67.3427	29.9856	37.357	203.875
198	15.5	166.5	56.7	20.33	10.6	5	2013-02-26	596.386	459.375	338.25	72.3125	20	28.8125	48.8125	0.727559	0.159485	0.0455574	0.0673986	0.112956	6463.75	66	0	0	5	3	2		0	180	3	4	2	7.27384	7.21702	0	8.57143	8.57143	395	8.57143	3	2	1	1	1	3	86.8916	51.8464	35.0451	122.684
199	14.58	167.8	53.5	18.96	16.8	5	2013-02-26	113.301	573.292	487.167	78.8333	6.875	0.416667	7.29167	0.848493	0.13894	0.0117397	0.000826392	0.0125661	1894	66		0	4	3	1	football, skiing, floorball, muscle training	225	0	5	3	1		7.51281	12.8571	0	7.5	637.5	12.8571	1	1	1	1	1	0	9.66646	0.635703	9.03076	106.88
200	13.42	165.7	59.2	21.48	13.4	5	2013-02-26	336.812	716.156	525.406	144.594	36.125	10.0312	46.1562	0.739139	0.196343	0.0510624	0.0134553	0.0645177	7054.12	66	360	250	5	3	1	wrestling, hockey, folk dance	360	500	6	3	2	7.58882	7.4621	64.2857	21.4286	39.2857	660	85.7143	1	1	1	1	1	0	49.6303	10.3505	39.2798	151.037
201	14.33	162	59	22.48	21.9	4	2013-03-01	287.787	1066.14	833.536	185	33.1429	14.4643	47.6071	0.775712	0.17804	0.0323038	0.0139438	0.0462476	6133.29	69	360	0	7	5	1	wrestling	360	0	3	3	1	7.45844	7.51317	60	17.1429	0	450	77.1429	1	1	1	1	1	0	35.576	10.7263	24.8498	136.958
202	13.92	168	41.5	14.7	8.5	4	2013-03-01	278.031	671.75	540.25	101.625	16.25	13.625	29.875	0.802501	0.151528	0.0246412	0.0213298	0.0459709	4230.75	69	0	0	3	5	2		0	0	2	4	2	7.12655	7.16935	0	19.2857	15	570	19.2857	2	1	3	2	5	8	35.3632	16.4079	18.9553	116.563
203	14	188.6	78.1	21.86	17.7	4	2013-02-26	767.846	788.292	504.042	177.25	48.4583	58.5417	107	0.650416	0.218778	0.0593058	0.0715008	0.130807	12495.3	66	450	0	6	3	1	basketball	360	0	3	3	1	7.58026	7.51317	33.9286	32.1429	6.42857	480	66.0714	1	1	1	1	1	0	100.623	55.0021	45.6211	168.295
204	13.67	169.9	59.4	20.55	17.8	5	2013-02-26	185.261	894.214	721.179	147.929	18.5714	6.53571	25.1071	0.807346	0.164891	0.0203644	0.00739854	0.0277629	4063.71	66	0	0	2	3	2		0	0	2	3	2	7.22757	7.22757	2.71429	12.8571	0	495	15.5714	2	2	2	2	3	6	21.3567	5.69134	15.6653	126.843
205	14.25	177.5	56.1	17.71	21.1	5	2013-03-01	301.488	841.917	623.792	178.75	29.2083	10.1667	39.375	0.739164	0.2137	0.0349636	0.0121721	0.0471356	5733	69	120	500	3	4	2	swimming	120	300	2	3	1	7.3021	7.496	8.57143	8.57143	60	600	17.1429	2	2	2	2	2	5	36.2592	9.36339	26.8958	164.389
206	13.5	162	52.2	19.89	24.3	4	2013-03-01	535.171	648.625	386.208	207.833	32.9583	21.625	54.5833	0.592105	0.32267	0.0511936	0.0340315	0.0852251	6562.17	69	0	250	3	3	2		0	250	3	3	2	7.28778	7.28778	5.71429	6.42857	7.14286	420	12.1429	1	1	1	1	1	0	65.5595	26.1787	39.3807	248.214
207	14.17	181	86.7	26.46	33	4	2013-03-01	459.928	619.5	419.438	151.062	29.6875	19.3125	49	0.674303	0.2468	0.0479739	0.0309228	0.0788967	7116.75	69	240	0	5	3	1	wrestling, purjetamine	240	30	4	3	1	7.51628	7.50623	42.8571	2.85714	25.7143	540	45.7143	3	3	2	3	3	9	60.6914	23.7874	36.904	189.851
208	13.17	157.2	43.3	17.57	20.8	2	2013-03-05	369.946	818.25	536.964	233.929	36.2143	11.1429	47.3571	0.659797	0.28492	0.0425671	0.0127157	0.0552828	7602.71	73	0	150	5	4	2							7.2425		17.1429	8.57143	4.28571	600	25.7143	2	2	2	2	2	5	42.5264	9.78159	32.7448	219.175
209	13.67	147	41.6	19.25	23	3	2013-03-05	272.182	934.625	669.667	228.875	29.9167	6.16667	36.0833	0.718249	0.246481	0.0298416	0.00542865	0.0352702	5902.67	73	40	0	2	3	2	veelaud						7.23681		0	17.1429	0	600	17.1429	2	2	2	2	2	5	27.1317	4.17599	22.9557	189.606
210	14.17	179.3	66.7	20.82	15.9	5	2013-03-04	443.089	688.714	481.036	149.893	42.0357	15.75	57.7857	0.703659	0.213359	0.0616979	0.021284	0.0829819	8320.14	72	120	60	3	4	1	basketball, muscle training						7.41021		25.7143	17.1429	11.4286	652.5	42.8571	1	1	1	1	1	0	63.8339	16.3727	47.4612	164.127
211	13.5	157	36.2	14.69	10.6	3	2013-02-19	455.577	843.071	573.821	199.393	42.8571	27	69.8571	0.682706	0.234866	0.0508109	0.0316167	0.0824276	10058.3	59	180	270	3	3	1	football	180	180	4	4	2	7.51993	7.27407	25.7143	12.8571	14.2857	480	38.5714	2	2	2	2	2	5	63.4075	24.3212	39.0863	180.671
212	14.08	180.5	68.2	20.82	22.3	5	2013-02-19	328.965	807.964	563.643	203.286	31.0357	10	41.0357	0.689684	0.260749	0.0374994	0.012067	0.0495664	7236.29	59	600	0	5	3	1	swimming	600	0	5	3	1	7.59952	7.59952	51.4286	64.2857	4.28571	420	115.714	1	1	1	1	2	1	38.129	9.28257	28.8464	200.582
213	14.25	172.5	56.8	18.98	11	4	2013-02-19	527.948	831.571	580.179	173.357	42.1786	35.8571	78.0357	0.696788	0.20825	0.051354	0.0436079	0.094962	10590	59	360	400	4	4	1	muscle training	0	400	5	4	1	7.54205	7.47423	21.4286	60	15	540	81.4286	1	1	1	1	1	0	73.0496	33.5454	39.5042	160.197
214	14	175.8	76.4	24.66	26.4	4	2013-02-25	356.646	868.071	636.179	179.107	31.6786	21.1071	52.7857	0.732422	0.206252	0.0375332	0.0237935	0.0613267	7112	65	0	175	4	4	1		0	400		4	2	7.41849		2.85714	15	28.5714	540	17.8571	3	3	3	3	3	10	47.1757	18.3032	28.8724	158.659
215	13.75	169.9	51.3	17.75	11.4	4	2013-02-25	812.991	849	465.821	259.75	56.5	66.9286	123.429	0.547107	0.309935	0.0659898	0.0769685	0.142958	15193.7	65	0	375	3	3	1		0	1000	3	3	2	7.49712	7.42215	7.5	2.85714	210	400	10.3571	1	1	1	1	2	1	109.971	59.2081	50.7628	238.418
216	12.83	150.9	41.5	18.2	24.3	3	2013-02-25	356.172	745.3	503.85	195.95	35.1	10.4	45.5	0.683255	0.25949	0.0442179	0.0130365	0.0572544	7310	65	0	625	4	3	2		0	0	3	3	2	7.37039	7.24299	2.85714	6.42857	5.71429	460	9.28571	2	2	2	2	2	5	44.043	10.0283	34.0147	199.613
217	13.17	146.1	39.1	18.34	15	2	2013-02-25	308.441	793.45	548.7	207.5	33.65	3.6	37.25	0.689726	0.261217	0.0443995	0.00465831	0.0490578	6998.6	65	0	0	6	2	1		0	750	2	4	2	7.53443	7.30372	17.1429	10	25.7143	570	27.1429	2	1	1	1	1	1	37.7378	3.58341	34.1543	200.941
[truncated: 9 more columns]
